# Supplementary material for: A fast in situ hybridization chain reaction method in Drosophila embryos and ovaries
Source: Fly (Austin). 2024 Dec 5;19(1):2428499. doi: 10.1080/19336934.2024.2428499 (PMC11633216; doi:10.1080/19336934.2024.2428499)
Supplement: Supplementary_Table_revise.xlsx [file KFLY_A_2428499_SM3936.xlsx]

## Sheet: Table S1
Suplementary Table S1: ﻿Split-initiator probe sequences.
Probe set name	First probe sequence (5´-3´)†	Second probe sequence (5´-3´)†	Target site
piwi_isHCR_S45_1	CCTCCACGTaaGGTCACCTGATGAAGATCCTCTGAA	AAGCCTCTATACGAGGATCCGCTCTaaTCCATCTAAGCT	piwi mRNA CDS
piwi_isHCR_S45_2	CCTCCACGTaaAGCCGGACGGGTATTCAGGTAATCA	ATCGGTTCCCTTCTTGGATACCAGCaaTCCATCTAAGCT	piwi mRNA CDS
piwi_isHCR_S45_3	CCTCCACGTaaCGGCTCAAACTCCACGTGATAATGA	CATACGGACACGAGGATTCTCGATGaaTCCATCTAAGCT	piwi mRNA CDS
piwi_isHCR_S45_4	CCTCCACGTaaCATCGAATAGATAGCCTGATCCCAG	ATTTCCTGGTGGTGAACAGTTGCAGaaTCCATCTAAGCT	piwi mRNA CDS
piwi_isHCR_S45_5	CCTCCACGTaaTAAGACTTGCAAAAAGCGGGGCTCA	CTTCATGGAGCGGCGCAATATTAGAaaTCCATCTAAGCT	piwi mRNA CDS
piwi_isHCR_S45_6	CCTCCACGTaaCTCCAGCAGGAACCTTTCCATTATG	TGAAGTGCCTTTGCCAATCAGCGTTaaTCCATCTAAGCT	piwi mRNA CDS
piwi_isHCR_S45_7	CCTCCACGTaaCTCTCACATAAGTTCCAGTGCGATC	GATCTGAGCGCACACAATCATCCATaaTCCATCTAAGCT	piwi mRNA CDS
piwi_isHCR_S45_8	CCTCCACGTaaAAGGGTCACAACTTGAGTTGGCACC	CATAAGGCTACGGTTCTTGGTCGTTaaTCCATCTAAGCT	piwi mRNA CDS
piwi_isHCR_S45_9	CCTCCACGTaaATCCAGGGTGTATATCCCAACTTGC	ATCAGTCCGGACAAGGGTAGTTCGAaaTCCATCTAAGCT	piwi mRNA CDS
piwi_isHCR_S45_10	CCTCCACGTaaACTCCGTGACTGTGCTGAAGTACGT	TGTTAGCGAGCACATCAAAGGCGCTaaTCCATCTAAGCT	piwi mRNA CDS
piwi_isHCR_S45_11	CCTCCACGTaaATCTTCGTTAAGTGGACGCCTGCGT	ACCACTACCTCGGGAAGTAGAGGAAaaTCCATCTAAGCT	piwi mRNA CDS
piwi_isHCR_S45_12	CCTCCACGTaaAAAAAGTTCGTCTGCAGCATGACCG	CGCCATTCCGGCTTGGTTTTTAATCaaTCCATCTAAGCT	piwi mRNA CDS
piwi_isHCR_S45_13	CCTCCACGTaaCCCTTATTTCGATCTTAGCTCGGGG	AGCCCGGCCATAGCTCCATTTTGAAaaTCCATCTAAGCT	piwi mRNA CDS
piwi_isHCR_S45_14	CCTCCACGTaaCTCGGTGCGCATAACTTTGTGAGTT	GCAACGTCGCATTATGTCGTAGATCaaTCCATCTAAGCT	piwi mRNA CDS
piwi_isHCR_S45_15	CCTCCACGTaaCTGATTGTGGTCGCGAATGCGTATA	GTCCCTATTTTTGGAGATCAGCAGCaaTCCATCTAAGCT	piwi mRNA CDS
piwi_isHCR_S45_16	CCTCCACGTaaAAAGTTTGAGCGCATCTCGGCATTG	ATAACTGCTCATGGCACGCATAAGCaaTCCATCTAAGCT	piwi mRNA CDS
piwi_isHCR_S45_17	CCTCCACGTaaAGTGCGTTGTTTGGGGTTCATTCGC	ACGGTGGTTAAAAGCGCGCAATCGAaaTCCATCTAAGCT	piwi mRNA CDS
piwi_isHCR_S45_18	CCTCCACGTaaCAAGACCTTCACACTTTCTGGAGTG	CTTGTCCAGTTCCATGTTCCAGTCTaaTCCATCTAAGCT	piwi mRNA CDS
piwi_isHCR_S45_19	CCTCCACGTaaATCTCGTGTGCTCTTCGCAATGTCA	AATCAATGCTCCGTAGGCCCTCTTCaaTCCATCTAAGCT	piwi mRNA CDS
piwi_isHCR_S45_20	CCTCCACGTaaATATTGGCGCAGGGCCTTTGCTATC	AGATGGCAGCTTCCTATGCTCATGTaaTCCATCTAAGCT	piwi mRNA CDS
nos_isHCR_S45_1	CCTCCACGTaaAGAATGTTGAGCCCTCCTCTGGCGT	GTATCCAAATACATGTCCTGCAGGCaaTCCATCTAAGCT	nos mRNA CDS
nos_isHCR_S45_2	CCTCCACGTaaTGTCGGCCAGAAAAGGGAAGTGCGT	TAAGGAGCGAATTGGCGGTGGCTGCaaTCCATCTAAGCT	nos mRNA CDS
nos_isHCR_S45_3	CCTCCACGTaaAGCAAGTGGTAGTGGTACTGTCGCT	ATGGCCAGTTGCTGCTGCTGCTGGAaaTCCATCTAAGCT	nos mRNA CDS
nos_isHCR_S45_4	CCTCCACGTaaTTGCTGGTGACTCGCACTAGCCGCT	TTTCAAGGATCGCGCAATCTCGTCCaaTCCATCTAAGCT	nos mRNA CDS
nos_isHCR_S45_5	CCTCCACGTaaATTTTCTGCTGCGCCCGTCGTCACC	CATCACATCCTGCATCGAGCCAGCCaaTCCATCTAAGCT	nos mRNA CDS
nos_isHCR_S45_6	CCTCCACGTaaATTTGCACCTGTGGCGGAGCACTCC	TGTTGCTGATGCTGCTGCTGCGGTGaaTCCATCTAAGCT	nos mRNA CDS
nos_isHCR_S45_7	CCTCCACGTaaATTGGTCTGCAGCTGGGCAGGATTG	GAGTGGAATGGGCATTAAGTTGCCGaaTCCATCTAAGCT	nos mRNA CDS
nos_isHCR_S45_8	CCTCCACGTaaGGAGCGGCTGGTATATACGACATGT	GTTTGGGCCTGCAAACCCATTGTATaaTCCATCTAAGCT	nos mRNA CDS
nos_isHCR_S45_9	CCTCCACGTaaACGCCGAGATTGGTGGACACAGTGG	TGCACGGGCAATCCCAGACCCATTCaaTCCATCTAAGCT	nos mRNA CDS
nos_isHCR_S45_10	CCTCCACGTaaAACGCTTGTACACCTTGTTGTTGTT	GGCTGATCTCTTTGGCCTTGCTGTTaaTCCATCTAAGCT	nos mRNA CDS
Ubx_isHCR_S45_1	CCTCCACGTaaCCTTTGCCTCCTTTGGATTTAAACA	GAGTGTTTCCTCGCTTTCTGTGCTGaaTCCATCTAAGCT	Ubx mRNA 5´UTR
Ubx_isHCR_S45_2	CCTCCACGTaaGATCTGCGATTTTTGGCGGATTTTA	CCGATTTCACACGAATTGGTTTCCAaaTCCATCTAAGCT	Ubx mRNA 5´UTR
Ubx_isHCR_S45_3	CCTCCACGTaaAGACGGGCTAAAAGTCGTTGGGGGC	GTAAGAATCTTGGCGGTGCTCCGTCaaTCCATCTAAGCT	Ubx mRNA 5´UTR
Ubx_isHCR_S45_4	CCTCCACGTaaAGGCCTGTTCAAAGTACGAGTTCAT	CCTGGTGCGGATGGCCATAAAAGCCaaTCCATCTAAGCT	Ubx mRNA CDS
Ubx_isHCR_S45_5	CCTCCACGTaaAGAGAGGGAATCCTCTGTACGCGGC	GGTTGGCATAGGGACTCATGCCCAGaaTCCATCTAAGCT	Ubx mRNA CDS
Ubx_isHCR_S45_6	CCTCCACGTaaATGCTGGCATCGTAGGGCGAGTCCT	CCGTATATCTTGTTGCAGGCGGCCGaaTCCATCTAAGCT	Ubx mRNA CDS
Ubx_isHCR_S45_7	CCTCCACGTaaCTGTTTGTAGGCTCCGGCTCCATCG	CGCATCCGCCTTGATGTTCAGGCAGaaTCCATCTAAGCT	Ubx mRNA CDS
Ubx_isHCR_S45_8	CCTCCACGTaaTGTAAACTGCTGGCGGCCGCCGTTT	GGGTAGAATGTGTGATTGCTGGCCTaaTCCATCTAAGCT	Ubx mRNA CDS
Ubx_isHCR_S45_9	CCTCCACGTaaTCTCTTACCTGCGATAGCCATCCAG	AAGTGAGCCCGCAAGAGATTCTGAGaaTCCATCTAAGCT	Ubx mRNA CDS
Ubx_isHCR_S45_10	CCTCCACGTaaCCATTTGTACCTAGCCAGTCTGGTA	TATGTCTGTCGGCCGCGTCTTCGCAaaTCCATCTAAGCT	Ubx mRNA CDS
EGFP_isHCR_S45_1	CCTCCACGTaaAGGGTCAGCTTGCCGTAGGTGGCAT	AGCTTGCCGGTGGTGCAGATGAACTaaTCCATCTAAGCT	EGFP mRNA CDS
EGFP_isHCR_S45_2	CCTCCACGTaaCTGAAGCACTGCACGCCGTAGGTCA	TGCTGCTTCATGTGGTCGGGGTAGCaaTCCATCTAAGCT	EGFP mRNA CDS
EGFP_isHCR_S45_3	CCTCCACGTaaAGGGTGTCGCCCTCGAACTTCACCT	ATGCCCTTCAGCTCGATGCGGTTCAaaTCCATCTAAGCT	EGFP mRNA CDS
EGFP_isHCR_S45_4	CCTCCACGTaaCGGCCATGATATAGACGTTGTGGCT	TCACCTTGATGCCGTTCTTCTGCTTaaTCCATCTAAGCT	EGFP mRNA CDS
EGFP_isHCR_S45_5	CCTCCACGTaaTGCACGCTGCCGTCCTCGATGTTGT	GTGTTCTGCTGGTAGTGGTCGGCGAaaTCCATCTAAGCT	EGFP mRNA CDS
gcl_isHCR_A161_1	GGTACGCGAaaATATGCATGGATCCCACTATTTGAC	CGATTGCTGAACACCTCAGCGACGTaaAGGTAGGTGTAA	gcl mRNA CDS
gcl_isHCR_A161_2	GGTACGCGAaaAATCAGTGCTGCGCTTCCGCTTCCG	GGGCCGGATCATCCTTCCCCAAAGAaaAGGTAGGTGTAA	gcl mRNA CDS
gcl_isHCR_A161_3	GGTACGCGAaaTTTTTTGGGCTGAGTGGTGTCTAAC	GTACTGGGTGGTAGTAAGAAGTTTTaaAGGTAGGTGTAA	gcl mRNA CDS
gcl_isHCR_A161_4	GGTACGCGAaaTCCTCCTTGAAGAGCGCCTTGTATA	GCCATGACAGCCACATCCGAGTTCTaaAGGTAGGTGTAA	gcl mRNA CDS
gcl_isHCR_A161_5	GGTACGCGAaaTATGCAGGTGCCAGACCTTATCCAG	AGTATGGACTCTGGCTCAGGTACACaaAGGTAGGTGTAA	gcl mRNA CDS
gcl_isHCR_A161_6	GGTACGCGAaaCCACGTCCCATTGAACATAGTATAG	CTGAATGAAATTCTGCTGGGCTTCCaaAGGTAGGTGTAA	gcl mRNA CDS
gcl_isHCR_A161_7	GGTACGCGAaaGTGATCCGGTCGTCCAGGATTGTGA	CCAAAGACAGCATCCAGGCTAGCAAaaAGGTAGGTGTAA	gcl mRNA CDS
gcl_isHCR_A161_8	GGTACGCGAaaATTTCGATCTCATCGGAATACATGG	AATACCGAGATAACATCTGCTGACTaaAGGTAGGTGTAA	gcl mRNA CDS
gcl_isHCR_A161_9	GGTACGCGAaaCTAAGTGGAACAACGTGGCTGTGGC	CCTCGGCACACTTGTCGATGATTCCaaAGGTAGGTGTAA	gcl mRNA CDS
gcl_isHCR_A161_10	GGTACGCGAaaCTCCGGACTAATGTTATCCACCATC	GGCGGCCTCGTAATACTGGATAGCTaaAGGTAGGTGTAA	gcl mRNA CDS
en_isHCR_A161_1	GGTACGCGAaaACTGTGGACTGCAGCGATCCTCCAG	TTTGTAGGGTAATGGGGCTGGGCGCaaAGGTAGGTGTAA	en mRNA CDS
en_isHCR_A161_2	GGTACGCGAaaTGTTGCTGGTGGTGAAGATGCTGCA	ATTTGCTGCTGCTGTTGCTGCTGCTaaAGGTAGGTGTAA	en mRNA CDS
en_isHCR_A161_3	GGTACGCGAaaAGTTGCTGCAGCTGGTGGAGGTGCT	GCCAGTTGCTGTTGGTGCAACTGCTaaAGGTAGGTGTAA	en mRNA CDS
en_isHCR_A161_4	GGTACGCGAaaTTCCTCCTCCTTGATGGTCAGCGGC	ACTCATGTCACCGATCACGGAGTCGaaAGGTAGGTGTAA	en mRNA CDS
en_isHCR_A161_5	GGTACGCGAaaTCCTCGTTGGTGGTGTGCGTCTGAT	ATGTCGTCATCCTCCTCCGCCTCCTaaAGGTAGGTGTAA	en mRNA CDS
en_isHCR_A161_6	GGTACGCGAaaATGGAAAAGGCCAGCGAGGGCTTGG	CCGAAACGATCGCTCAGGATGTTGGaaAGGTAGGTGTAA	en mRNA CDS
en_isHCR_A161_7	GGTACGCGAaaCGACTTGCCCGGCTTCTGGACATCT	GCGGAATATGCTGGCCTGGTTCTCCaaAGGTAGGTGTAA	en mRNA CDS
en_isHCR_A161_8	GGTACGCGAaaAGTCTGGGAACGACTCGCCTCGAAG	CACTCTTGTAAAGGCGGAGGGCGTGaaAGGTAGGTGTAA	en mRNA CDS
en_isHCR_A161_9	GGTACGCGAaaTTCCAGCATCATGGCCGCAGTAGCG	ATTGAAGCAGTTAAGGAAGTTGGCCaaAGGTAGGTGTAA	en mRNA CDS
en_isHCR_A161_10	GGTACGCGAaaTCGTGTATCCTGGGATAGGCAGCCG	CTGCGCAGCCGACTCTGCACGATTTaaAGGTAGGTGTAA	en mRNA CDS
K10_isHCR_A161_1	GGTACGCGAaaAACTGTTGCTGCATTTGGTGCGGGT	TGCAGATTTGGCTGCTGCTGTTGCTaaAGGTAGGTGTAA	K10 mRNA CDS
K10_isHCR_A161_2	GGTACGCGAaaTATTGTTGCTCTGGTTGTTGCGGTG	CTGCGCGGGGATTATTGTTGCAATTaaAGGTAGGTGTAA	K10 mRNA CDS
K10_isHCR_A161_3	GGTACGCGAaaAACGGTTTTCTATACGGAGCCGCAG	GGTCCGGAGTTAATTTTGCCCGAACaaAGGTAGGTGTAA	K10 mRNA CDS
K10_isHCR_A161_4	GGTACGCGAaaGGCATTTGGCTGGAGGAAAACATCA	CTGAAGTCAATGTACAGGGGATCGCaaAGGTAGGTGTAA	K10 mRNA CDS
K10_isHCR_A161_5	GGTACGCGAaaATTGTGTTTGAATCCTGGTGGCGGG	AGACTTCTTCTTGGGACTGCCTACCaaAGGTAGGTGTAA	K10 mRNA CDS
K10_isHCR_A161_6	GGTACGCGAaaGTTCTGGTTGTTCATCTTGCCCTGC	CTGCTGCGACTGGTTCATATGATTGaaAGGTAGGTGTAA	K10 mRNA CDS
K10_isHCR_A161_7	GGTACGCGAaaATCTGATTGGGATTGTTGCCCGGAT	CGTTGGAATCCATTAAAGCCACCGCaaAGGTAGGTGTAA	K10 mRNA CDS
K10_isHCR_A161_8	GGTACGCGAaaTCCATAAGGTCCGACCGGTGGAATT	TATCCGGCCGCCATTCATGTTCATTaaAGGTAGGTGTAA	K10 mRNA CDS
K10_isHCR_A161_9	GGTACGCGAaaCTTGATTAGCTTGGGATTGGGCTTC	TATGCTGCTCTTGCCTTTCACCACCaaAGGTAGGTGTAA	K10 mRNA CDS
K10_isHCR_A161_10	GGTACGCGAaaTTCTTGTCGTGCTCGCTGCGTATCT	CCCTTCAATCTGTTCTCGATGTCCAaaAGGTAGGTGTAA	K10 mRNA CDS
ovo_isHCR_S45_1	CCTCCACGTaaTTCATCCTTGAGTATTATGCCGTAG	CTTGGCCTCGTCGTACTCAATGTCCaaTCCATCTAAGCT	ovo mRNA CDS
ovo_isHCR_S45_2	CCTCCACGTaaTTCTGCGCAAAGGTGCCAATATCGA	GAGCTGCCCATCGTTGCCTGGATAAaaTCCATCTAAGCT	ovo mRNA CDS
ovo_isHCR_S45_3	CCTCCACGTaaCATAGGCGCTGGCATTGAACTGACC	TGGCCAGGTCCGACATTATAGCATCaaTCCATCTAAGCT	ovo mRNA CDS
ovo_isHCR_S45_4	CCTCCACGTaaATCGACGGCTCCATTGGGACACTGA	CATCAGAGTGGCTGTGAACTGAAGCaaTCCATCTAAGCT	ovo mRNA CDS
ovo_isHCR_S45_5	CCTCCACGTaaTCGTCGTCCACGCAGCTCCTTTGCA	AAATCCTGCCGCGGACTGGTGGACTaaTCCATCTAAGCT	ovo mRNA CDS
ovo_isHCR_S45_6	CCTCCACGTaaTCACTGAATCCGGCGTTAGCGAGGG	TATTGGTATTGTGCTGCTCCACCGGaaTCCATCTAAGCT	ovo mRNA CDS
ovo_isHCR_S45_7	CCTCCACGTaaCTCGTGCAGGACATCCAGCTGGGTT	ATTGTGGGTCAGCTGCGTCAACAGAaaTCCATCTAAGCT	ovo mRNA CDS
ovo_isHCR_S45_8	CCTCCACGTaaATGTTGCTGCTGCTGCTGCTGCTGG	GATGTTGTGCTGCTGGTAGGCAGCGaaTCCATCTAAGCT	ovo mRNA CDS
ovo_isHCR_S45_9	CCTCCACGTaaGTATTTAGTGGCTGACCAATTGGAT	TGTCCCTGCTTTTGCTGCTGTGATTaaTCCATCTAAGCT	ovo mRNA CDS
ovo_isHCR_S45_10	CCTCCACGTaaACCTAGTGGTCTTCATCAATGTGAT	TGGACACCATCTCGACGAATTCCGTaaTCCATCTAAGCT	ovo mRNA CDS
ovo_isHCR_S45_11	CCTCCACGTaaAAAGAGCTCTGGCTTGACCGTCACG	CTCGGTCATTTCTGGCTTGAGCTCGaaTCCATCTAAGCT	ovo mRNA CDS
ovo_isHCR_S45_12	CCTCCACGTaaCAGCTTTCTGCCGGATGACAATGGT	ATAGGCTACAGCCTTGGCGCGTCCAaaTCCATCTAAGCT	ovo mRNA CDS
ovo_isHCR_S45_13	CCTCCACGTaaGATATCAGCGTAATCATTGTGGAGC	GGCACTTCTGGCGACGATTTCAGCGaaTCCATCTAAGCT	ovo mRNA CDS
ovo_isHCR_S45_14	CCTCCACGTaaAAAACGGAAACGGTGGGCGATGGCG	CGCCGCTGCAAGACTTTGCTCTCATaaTCCATCTAAGCT	ovo mRNA CDS
ovo_isHCR_S45_15	CCTCCACGTaaACAAACTCAAGCTGCAGATCCGGCG	GGGTTCTTAATGCCATGGCCGCCGTaaTCCATCTAAGCT	ovo mRNA CDS
ovo_isHCR_S45_16	CCTCCACGTaaTGATGGCCACCGTGGGCATTCTCCA	TCAATGCAATCGATGTTGCGAATTCaaTCCATCTAAGCT	ovo mRNA CDS
ovo_isHCR_S45_17	CCTCCACGTaaCATGCAAAGGGCTTCGGCGGATCCA	ATCCTCATTGGCTCCGCCGGATGAGaaTCCATCTAAGCT	ovo mRNA CDS
ovo_isHCR_S45_18	CCTCCACGTaaAGACGAACTTATTGTTGCCCGACGA	GCGAGAATGTCTTCATGCAGACGCGaaTCCATCTAAGCT	ovo mRNA CDS
ovo_isHCR_S45_19	CCTCCACGTaaTCATGTGCCGATTGAGCAGGCGCTG	GATACCGCTTGATGTCCGAGTGACAaaTCCATCTAAGCT	ovo mRNA CDS
ovo_isHCR_S45_20	CCTCCACGTaaTGAATCCCTTGCCGCAGAACGTGCA	TGTGGCGCTTGAGGTCGAAGGTGTCaaTCCATCTAAGCT	ovo mRNA CDS
†Lowercase letters indicate the linker sequence. The split-initiator sequences are underlined. The Sequences complementary to the target mRNA are in bold.

## Sheet: Table S2
Suplementary Table S2: expression level of nanos, gcl and ovo in primordial germ cells of stage4-5 embryo
			TPM §
Gene_name *	Gene symbol †	FBgn ‡	Reprecate1	Reprecate2	Reprecate3	Average
nanos	nos	FBgn0002962	3056.65	2714.04	2290.4	2687.03
germ cell-less	gcl	FBgn0005695	821.465	811.783	893.019	842.089
ovo	ovo	FBgn0003028	44.4822	44.5332	36.411	41.8088
*: Gene name in Flybase
†: Gene symbol in Flybase
‡: FlyBase ID
§: TPM (the transcripts per million) value among three biological replicates of EGFP-vas primoedial germ cells.
